# Supplementary material for: Human Saliva-Mediated Hydrolysis of Eugenyl-β-D-Glucoside and Fluorescein-di-β-D-Glucoside in In Vivo and In Vitro Models
Source: Biomolecules. 2021 Jan 27;11(2):172. doi: 10.3390/biom11020172 (PMC7911702; doi:10.3390/biom11020172)
Supplement: Supplementary file 1 [file biomolecules-11-00172-s001.zip]

Archive with 6 entries (6 files):
- Supplementary Fig.3 biotyper.pdf
- Supplementary Fig.4 1HNMR.pdf
- Supplementary Fig.5 13CMD1.pdf
- Supplementary Fig.6.pdf
- Supplementary Fig.1.jpg
- Supplementary Fig.2.pdf
